# Supplementary material for: Peri-Prostatic Adipocyte-Released TGFβ Enhances Prostate Cancer Cell Motility by Upregulation of Connective Tissue Growth Factor
Source: Biomedicines. 2021 Nov 15;9(11):1692. doi: 10.3390/biomedicines9111692 (PMC8615771; doi:10.3390/biomedicines9111692)
Supplement: Supplementary file 1 [file biomedicines-09-01692-s001.zip]

Archive with 1 entries (1 files):
- biomedicines-1461022-SI.pdf
